# Supplementary material for: Selection of tRNA Genes in Human Breast Tumours Varies Substantially between Individuals
Source: Cancers (Basel). 2023 Jul 12;15(14):3576. doi: 10.3390/cancers15143576 (PMC10377016; doi:10.3390/cancers15143576)
Supplement: Supplementary file 1 [file cancers-15-03576-s001.zip]

Archive with 1 entries (1 files):
- cancers-2476438-supplementary.pdf
